# Supplementary material for: The utilisation of biliary organoids for biomedical applications
Source: Front Bioeng Biotechnol. 2025 Jan 7;12:1501829. doi: 10.3389/fbioe.2024.1501829 (PMC11753252; doi:10.3389/fbioe.2024.1501829)
Supplement: Supplementary file 2 [file DataSheet2.ZIP]

Archive with 4 entries (3 files):
- Supplementary material presentation/
- Supplementary material presentation/Figure.1 Construction and application of biliary organoids..tif
- Supplementary material presentation/Figure.2 Types of biliary organoids..tif
- Supplementary material presentation/Table.docx
